# Supplementary material for: No Evidence of Direct Transmission of Emerging Bluetongue Virus Strains Between Israel and Europe Based on Genomic Analyses (2013–2023)
Source: Pathogens. 2025 Dec 28;15(1):38. doi: 10.3390/pathogens15010038 (PMC12845124; doi:10.3390/pathogens15010038)
Supplement: Supplementary file 1 [file pathogens-15-00038-s001.zip]

Archive with 1 entries (1 files):
- pathogens-4031213-supplementary.pdf
